# Supplementary material for: Paeonol Relieves Chronic Neuropathic Pain by Reducing Communication Between Schwann Cells and Macrophages in the Dorsal Root Ganglia After Injury
Source: Int J Mol Sci. 2025 Apr 22;26(9):3964. doi: 10.3390/ijms26093964 (PMC12071476; doi:10.3390/ijms26093964)
Supplement: Supplementary file 1 [file ijms-26-03964-s001.zip]

Archive with 1 entries (1 files):
- ijms-3540052-supplementary.pdf
